# Supplementary material for: Adipose tissue-derived microRNA-450a-5p induces type 2 diabetes mellitus by downregulating DUSP10
Source: Mol Biomed. 2025 Feb 6;6:7. doi: 10.1186/s43556-025-00247-w (PMC11803021; doi:10.1186/s43556-025-00247-w)
Supplement: Supplementary file 1 — Supplementary Material 1. [file 43556_2025_247_MOESM1_ESM.zip]

Archive with 2 entries (2 files):
- General Information of subjects_ESM.pdf
- supplementary files_ESM.pdf
